# Supplementary material for: Sialic Acid and Fucose Residues on the SARS-CoV-2 Receptor-Binding Domain Modulate IgG Antibody Reactivity
Source: ACS Infect Dis. 2022 Aug 18;8(9):1883–93. doi: 10.1021/acsinfecdis.2c00155 (PMC9469093; doi:10.1021/acsinfecdis.2c00155)
Supplement: Supplementary file 2 — id2c00155_si_002.xlsx [file id2c00155_si_002.xlsx]

## Sheet: N331_CHO-S
Supplementary Table S7: The observed glycopeptides in native RBD preparation for Lec3.2.8.1 and after neuraminidase treatment of RBD produced in CHO-S and HEK293F cell lines. The sites, N331 and N343, are listed in the individual datasheets marked with site and production cell lines. The average precursor ion abundances were calculated based on three injections and were used to calculate percent …
Annotated Sequence	Peptide Sequence	Glycan Composition	Theo. MH+ [Da]	# PSMs (sum of three injections)	Precursor ion Abundances (AU, Average for three injections)	Precursor Abundance CV (%)	Abundance (% of total observed)	Assigned glycan type	Assigned subtype for Complex glycans
[R].FPNITNLCPFGE.[V]	[R].VQPTESIVR.[F]	HexNAc(3)Hex(3)	2504.05	9	549731	7.76619	0.10185	complex	mono-antennary
[R].FPNITNLCPFGE.[V]	[R].VQPTESIVR.[F]	HexNAc(3)Hex(3)dHex(1)	2650.11	46	8.35913e+06	5.5557	1.54872	complex	mono-antennary
[R].FPNITNLCPFGE.[V]	[R].VQPTESIVR.[F]	HexNAc(3)Hex(4)	2666.11	6	636846	3.30629	0.11799	complex	mono-antennary
[R].FPNITNLCPFGE.[V]	[R].VQPTESIVR.[F]	HexNAc(3)Hex(4)dHex(1)	2812.16	59	6.17429e+06	4.73716	1.14393	complex	mono-antennary
[R].FPNITNLCPFGE.[V]	[R].VQPTESIVR.[F]	HexNAc(4)Hex(3)	2707.13	9	474022	3.21609	0.0878232	complex	bi-antennary
[R].FPNITNLCPFGE.[V]	[R].VQPTESIVR.[F]	HexNAc(4)Hex(3)dHex(1)	2853.19	46	2.04736e+07	10.4843	3.79318	complex	bi-antennary
[R].FPNITNLCPFGE.[V]	[R].VQPTESIVR.[F]	HexNAc(4)Hex(4)	2869.19	7	1.36213e+06	17.4148	0.252365	complex	bi-antennary
[R].FPNITNLCPFGE.[V]	[R].VQPTESIVR.[F]	HexNAc(4)Hex(4)dHex(1)	3015.24	62	2.29038e+07	13.6532	4.24344	complex	bi-antennary
[R].FPNITNLCPFGE.[V]	[R].VQPTESIVR.[F]	HexNAc(4)Hex(5)	3031.24	35	8.36394e+06	8.82759	1.54961	complex	bi-antennary
[R].FPNITNLCPFGE.[V]	[R].VQPTESIVR.[F]	HexNAc(4)Hex(5)dHex(1)	3177.3	77	1.36233e+08	2.57108	25.2403	complex	bi-antennary
[R].FPNITNLCPFGE.[V]	[R].VQPTESIVR.[F]	HexNAc(5)Hex(3)	2910.21	5	431498	5.78294	0.0799446	complex	tri-antennary
[R].FPNITNLCPFGE.[V]	[R].VQPTESIVR.[F]	HexNAc(5)Hex(3)dHex(1)	3056.27	35	1.61698e+07	16.5723	2.99582	complex	tri-antennary
[R].FPNITNLCPFGE.[V]	[R].VQPTESIVR.[F]	HexNAc(5)Hex(4)	3072.26	3	532156	17.6992	0.0985938	complex	tri-antennary
[R].FPNITNLCPFGE.[V]	[R].VQPTESIVR.[F]	HexNAc(5)Hex(4)dHex(1)	3218.32	33	9.0342e+06	13.7611	1.67379	complex	tri-antennary
[R].FPNITNLCPFGE.[V]	[R].VQPTESIVR.[F]	HexNAc(5)Hex(4)dHex(2)	3364.38	8	962354	9.3149	0.178298	complex	tri-antennary
[R].FPNITNLCPFGE.[V]	[R].VQPTESIVR.[F]	HexNAc(5)Hex(5)dHex(1)	3380.38	38	7.58325e+06	3.70067	1.40497	complex	tri-antennary
[R].FPNITNLCPFGE.[V]	[R].VQPTESIVR.[F]	HexNAc(5)Hex(6)	3396.37	9	1.34335e+06	22.3857	0.248885	complex	tri-antennary
[R].FPNITNLCPFGE.[V]	[R].VQPTESIVR.[F]	HexNAc(5)Hex(6)dHex(1)	3542.43	92	5.96103e+07	11.7684	11.0441	complex	tri-antennary
[R].FPNITNLCPFGE.[V]	[R].VQPTESIVR.[F]	HexNAc(6)Hex(3)dHex(1)	3259.35	17	7.85871e+06	9.63181	1.456	complex	tetra-antennary
[R].FPNITNLCPFGE.[V]	[R].VQPTESIVR.[F]	HexNAc(6)Hex(4)dHex(1)	3421.4	12	1.26312e+06	3.14709	0.23402	complex	tetra-antennary
[R].FPNITNLCPFGE.[V]	[R].VQPTESIVR.[F]	HexNAc(6)Hex(5)dHex(1)	3583.45	22	1.04083e+06	30.9025	0.192838	complex	tetra-antennary
[R].FPNITNLCPFGE.[V]	[R].VQPTESIVR.[F]	HexNAc(6)Hex(6)dHex(1)	3745.51	35	1.76185e+06	9.82121	0.326422	complex	tetra-antennary
[R].FPNITNLCPFGE.[V]	[R].VQPTESIVR.[F]	HexNAc(6)Hex(7)	3761.5	13	786282	17.6044	0.145676	complex	tetra-antennary/tri-antenary+LacNAc
[R].FPNITNLCPFGE.[V]	[R].VQPTESIVR.[F]	HexNAc(6)Hex(7)dHex(1)	3907.56	78	2.37504e+07	12.0352	4.40029	complex	tetra-antennary/tri-antenary+LacNAc
[R].FPNITNLCPFGE.[V]	[R].VQPTESIVR.[F]	HexNAc(7)Hex(7)dHex(1)	4110.64	6	106189	30.9542	0.0196738	complex	tri-antenary/tetra-antennary/+LacNAc repeats
[R].FPNITNLCPFGE.[V]	[R].VQPTESIVR.[F]	HexNAc(7)Hex(8)	4126.63	3	102099	28.2335	0.0189162	complex	tri-antenary/tetra-antennary/+LacNAc repeats
[R].FPNITNLCPFGE.[V]	[R].VQPTESIVR.[F]	HexNAc(7)Hex(8)dHex(1)	4272.69	64	1.65438e+07	5.42032	3.06511	complex	tri-antenary/tetra-antennary/+LacNAc repeats
[R].FPNITNLCPFGE.[V]	[R].VQPTESIVR.[F]	HexNAc(8)Hex(10)	4653.82	7	489746	26.1823	0.0907364	complex	tri-antenary/tetra-antennary/+LacNAc repeats
[R].FPNITNLCPFGE.[V]	[R].VQPTESIVR.[F]	HexNAc(8)Hex(9)dHex(1)	4637.82	42	7.39376e+06	1.32422	1.36986	complex	tri-antenary/tetra-antennary/+LacNAc repeats
[R].FPNITNLCPFGE.[V]	[R].VQPTESIVR.[F]	HexNAc(9)Hex(10)dHex(1)	5002.96	16	1.04457e+06	39.8168	0.19353	complex	tri-antenary/tetra-antennary/+LacNAc repeats
[R].FPNITNLCPFGE.[V]	[R].VQPTESIVR.[F]	HexNAc(2)Hex(10)	3435.34	5	264200	14.5205	0.0489489	highMan
[R].FPNITNLCPFGE.[V]	[R].VQPTESIVR.[F]	HexNAc(2)Hex(5)	2625.08	34	6.55802e+06	5.34588	1.21502	highMan
[R].FPNITNLCPFGE.[V]	[R].VQPTESIVR.[F]	HexNAc(2)Hex(6)P	2867.1	63	1.02418e+08	13.6097	18.9753	highMan_P
[R].FPNITNLCPFGE.[V]	[R].VQPTESIVR.[F]	HexNAc(2)Hex(7)P	3029.15	12	512568	19.5066	0.0949647	highMan_P
[R].FPNITNLCPFGE.[V]	[R].VQPTESIVR.[F]	HexNAc(1)dHex(1)	1757.79	22	1.53242e+06	12.3848	0.283915	highMan_pauci
[R].FPNITNLCPFGE.[V]	[R].VQPTESIVR.[F]	HexNAc(2)dHex(1)	1960.87	14	903423	3.74507	0.167379	highMan_pauci
[R].FPNITNLCPFGE.[V]	[R].VQPTESIVR.[F]	HexNAc(2)Hex(3)dHex(1)	2447.03	18	1.28166e+06	21.5775	0.237456	highMan_pauci
[R].FPNITNLCPFGE.[V]	[R].VQPTESIVR.[F]	HexNAc(2)Hex(3)	2300.97	3	558854	30.3291	0.10354	highMan_pauci
[R].FPNITNLCPFGE.[V]	[R].VQPTESIVR.[F]	HexNAc(1)	1611.74	20	3.1564e+06	9.88341	0.584794	highMan_pauci
[R].FPNITNLCPFGE.[V]	[R].VQPTESIVR.[F]	HexNAc(2)	1814.82	12	1.17563e+06	13.8289	0.217811	highMan_pauci
[R].FPNITNLCPFGE.[V]	[R].VQPTESIVR.[F]	HexNAc(2)Hex(1)	1976.87	5	395588	53.935	0.0732915	highMan_pauci
[R].FPNITNLCPFGE.[V]	[R].VQPTESIVR.[F]	HexNAc(2)Hex(2)	2138.92	4	218826	43.2702	0.0405425	highMan_pauci
[R].FPNITNLCPFGE.[V]	[R].VQPTESIVR.[F]	HexNAc(2)Hex(4)	2463.03	28	2.12146e+06	12.8318	0.393047	highMan_pauci
[R].FPNITNLCPFGE.[V]	[R].VQPTESIVR.[F]	HexNAc(3)Hex(5)dHex(1)	2974.22	14	1.11243e+06	10.6674	0.206102	hybrid
[R].FPNITNLCPFGE.[V]	[R].VQPTESIVR.[F]	HexNAc(3)Hex(6)dHex(1)	3136.27	15	783074	14.0668	0.145082	hybrid
[R].FPNITNLCPFGE.[V]	[R].VQPTESIVR.[F]	HexNAc(4)Hex(6)dHex(1)	3339.35	18	1.04351e+07	10.1514	1.93334	hybrid
[R].FPNITNLCPFGE.[V]	[R].VQPTESIVR.[F]	HexNAc(3)Hex(5)	2828.16	3	226753	30.0874	0.042011	hybrid
[R].FPNITNLCPFGE.[V]	[R].VQPTESIVR.[F]	HexNAc(3)Hex(6)	2990.21	12	523729	8.95893	0.0970325	hybrid
[R].FPNITNLCPFGE.[V]	[R].VQPTESIVR.[F]		1408.66	52	42228542	28.1184	7.82378	NG
	SUM				5.39746e+08		100

## Sheet: N331_HEK293F
Peptide Sequence	Glycan Composition	Theo. MH+ [Da]	# PSMs (sum of three injections)	Precursor ion Abundances (AU, Average for three injections)	Precursor Abundance CV (%)	Abundance (% of total observed)	Assigned glycan type	Assigned subtype for Complex glycans	LacDiNAc (by presence of oxonium ion m/z 407)
[R].FPNITNLCPFGE.[V]	HexNAc(3)Hex(3)dHex(1)	2650.11	51	2.37089e+06	8.02272	0.522357	complex	mono-antennary
[R].FPNITNLCPFGE.[V]	HexNAc(3)Hex(4)dHex(1)	2812.16	43	663934	4.09065	0.146278	complex	mono-antennary
[R].FPNITNLCPFGE.[V]	HexNAc(3)Hex(4)dHex(2)	2958.22	15	1.04443e+06	40.8373	0.23011	complex	mono-antennary
[R].FPNITNLCPFGE.[V]	HexNAc(4)Hex(3)dHex(1)	2853.19	51	2.26207e+07	4.07427	4.9838	complex	bi-antennary/monoantennary with LacDiNAc	LacDiNAc
[R].FPNITNLCPFGE.[V]	HexNAc(4)Hex(3)dHex(2)	2999.25	37	5.57223e+06	23.1152	1.22768	complex	mono-antennary	LacDiNAc
[R].FPNITNLCPFGE.[V]	HexNAc(4)Hex(4)dHex(1)	3015.24	47	2.79083e+07	2.88613	6.14878	complex	bi-antennary/monoantennary with LacDiNAc	LacDiNAc
[R].FPNITNLCPFGE.[V]	HexNAc(4)Hex(4)dHex(2)	3161.3	34	1.04072e+07	15.0243	2.29292	complex	mono-antennary	LacDiNAc
[R].FPNITNLCPFGE.[V]	HexNAc(4)Hex(5)dHex(1)	3177.3	46	3.88554e+07	11.3112	8.56065	complex	bi-antennary
[R].FPNITNLCPFGE.[V]	HexNAc(4)Hex(5)dHex(2)	3323.35	31	1.13056e+07	16.0604	2.49085	complex	bi-antennary
[R].FPNITNLCPFGE.[V]	HexNAc(4)Hex(5)dHex(3)	3469.41	18	2.38791e+06	6.7918	0.526107	complex	bi-antennary
[R].FPNITNLCPFGE.[V]	HexNAc(4)Hex(5)dHex(4)	3615.47	4	258196	6.59034	0.0568859	complex	bi-antennary
[R].FPNITNLCPFGE.[V]	HexNAc(5)Hex(3)dHex(1)	3056.27	39	2.75108e+07	1.72189	6.0612	complex	bi-antennary	LacDiNAc
[R].FPNITNLCPFGE.[V]	HexNAc(5)Hex(4)dHex(1)	3218.32	47	5.20081e+07	15.135	11.4585	complex	bi-antennary	LacDiNAc
[R].FPNITNLCPFGE.[V]	HexNAc(5)Hex(4)dHex(2)	3364.38	51	7.2847e+07	12.3274	16.0497	complex	bi-antennary	LacDiNAc
[R].FPNITNLCPFGE.[V]	HexNAc(5)Hex(5)dHex(1)	3380.38	43	9.72837e+06	23.3486	2.14336	complex	bi-antennary	LacDiNAc
[R].FPNITNLCPFGE.[V]	HexNAc(5)Hex(5)dHex(2)	3526.43	22	2.86876e+06	20.7688	0.632048	complex	bi-antennary	LacDiNAc
[R].FPNITNLCPFGE.[V]	HexNAc(5)Hex(5)dHex(3)	3672.49	9	1.0332e+06	29.0073	0.227636	complex	bi-antennary	LacDiNAc
[R].FPNITNLCPFGE.[V]	HexNAc(5)Hex(6)dHex(1)	3542.43	35	1.67397e+07	8.9962	3.68809	complex	tri-antennary
[R].FPNITNLCPFGE.[V]	HexNAc(5)Hex(6)dHex(2)	3688.49	23	4.6043e+06	14.0747	1.01442	complex	tri-antennary
[R].FPNITNLCPFGE.[V]	HexNAc(5)Hex(7)dHex(1)	3704.48	6	823504	4.87809	0.181435	complex	tri-antennary
[R].FPNITNLCPFGE.[V]	HexNAc(5)Hex(7)dHex(2)	3850.54	5	791983	27.9925	0.17449	complex	tri-antennary
[R].FPNITNLCPFGE.[V]	HexNAc(6)Hex(3)dHex(1)	3259.35	36	1.46153e+07	15.7557	3.22005	complex	bi-antenary/tri-antennary	LacDiNAc
[R].FPNITNLCPFGE.[V]	HexNAc(6)Hex(3)dHex(2)	3405.41	45	3.05878e+07	16.2912	6.73913	complex	bi-antenary/tri-antennary	LacDiNAc
[R].FPNITNLCPFGE.[V]	HexNAc(6)Hex(3)dHex(3)	3551.47	29	1.93513e+07	8.99137	4.26349	complex	bi-antenary/tri-antennary	LacDiNAc
[R].FPNITNLCPFGE.[V]	HexNAc(6)Hex(4)dHex(1)	3421.4	26	2.39335e+06	68.0674	0.527304	complex	bi-antenary/tri-antennary	LacDiNAc
[R].FPNITNLCPFGE.[V]	HexNAc(6)Hex(4)dHex(2)	3567.46	15	2.13288e+06	52.738	0.469919	complex	bi-antenary/tri-antennary	LacDiNAc
[R].FPNITNLCPFGE.[V]	HexNAc(6)Hex(4)dHex(3)	3713.52	3	498429	21.9343	0.109814	complex	bi-antenary/tri-antennary	LacDiNAc
[R].FPNITNLCPFGE.[V]	HexNAc(6)Hex(5)dHex(1)	3583.45	36	7.93823e+06	10.4974	1.74896	complex	bi-antenary/tri-antennary	LacDiNAc
[R].FPNITNLCPFGE.[V]	HexNAc(6)Hex(5)dHex(2)	3729.51	28	8.69021e+06	7.06435	1.91463	complex	bi-antenary/tri-antennary	LacDiNAc
[R].FPNITNLCPFGE.[V]	HexNAc(6)Hex(6)dHex(1)	3745.51	27	2.58463e+06	4.42068	0.569447	complex	bi-antenary/tri-antennary	LacDiNAc
[R].FPNITNLCPFGE.[V]	HexNAc(6)Hex(6)dHex(2)	3891.57	11	507914	78.3663	0.111904	complex	bi-antenary/tri-antennary	LacDiNAc
[R].FPNITNLCPFGE.[V]	HexNAc(6)Hex(6)dHex(3)	4037.62	3	207443	46.7006	0.0457039	complex	bi-antenary/tri-antennary	LacDiNAc
[R].FPNITNLCPFGE.[V]	HexNAc(6)Hex(7)dHex(1)	3907.56	31	3.51342e+06	8.51386	0.774079	complex	tetra-antennary/tri-antenary+LacNAc
[R].FPNITNLCPFGE.[V]	HexNAc(6)Hex(7)dHex(2)	4053.6	16	989827	16.5226	0.218079	complex	tetra-antennary/tri-antenary+LacNAc
[R].FPNITNLCPFGE.[V]	HexNAc(6)Hex(7)dHex(3)	4199.68	8	470585	57.4825	0.10368	complex	tetra-antennary/tri-antenary+LacNAc
[R].FPNITNLCPFGE.[V]	HexNAc(7)Hex(3)dHex(1)	3462.43	11	1.13238e+06	5.45012	0.249486	complex	tri-antenary/tetra-antennary/+LacNAc repeats	LacDiNAc
[R].FPNITNLCPFGE.[V]	HexNAc(7)Hex(4)dHex(1)	3624.48	27	2.7156e+06	16.6953	0.598304	complex	tri-antenary/tetra-antennary/+LacNAc repeats	LacDiNAc
[R].FPNITNLCPFGE.[V]	HexNAc(7)Hex(4)dHex(2)	3770.54	22	3.40851e+06	5.5576	0.750965	complex	tri-antenary/tetra-antennary/+LacNAc repeats	LacDiNAc
[R].FPNITNLCPFGE.[V]	HexNAc(7)Hex(4)dHex(3)	3916.6	7	1.03767e+06	14.4618	0.22862	complex	tri-antenary/tetra-antennary/+LacNAc repeats	LacDiNAc
[R].FPNITNLCPFGE.[V]	HexNAc(7)Hex(5)dHex(1)	3786.53	3	273636	78.6053	0.0602877	complex	tri-antenary/tetra-antennary/+LacNAc repeats	LacDiNAc
[R].FPNITNLCPFGE.[V]	HexNAc(7)Hex(6)dHex(1)	3948.59	20	1.41291e+06	35.4071	0.311294	complex	tri-antenary/tetra-antennary/+LacNAc repeats	LacDiNAc
[R].FPNITNLCPFGE.[V]	HexNAc(2)Hex(5)	2625.08	11	1.89111e+06	12.8572	0.41665	highMan
[R].FPNITNLCPFGE.[V]	HexNAc(2)Hex(6)P	2867.1	28	1.22306e+07	9.12235	2.69466	highMan_P
[R].FPNITNLCPFGE.[V]	HexNAc(1)	1611.74	6	1.08358e+06	4.66143	0.238735	highMan_pauci
[R].FPNITNLCPFGE.[V]	HexNAc(1)dHex(1)	1757.79	23	6.11718e+06	5.4001	1.34774	highMan_pauci
[R].FPNITNLCPFGE.[V]	HexNAc(2)dHex(1)	1960.87	9	969975	3.33831	0.213706	highMan_pauci
[R].FPNITNLCPFGE.[V]	HexNAc(2)Hex(3)dHex(1)	2447.03	6	859374	26.1113	0.189338	highMan_pauci
[R].FPNITNLCPFGE.[V]	HexNAc(2)Hex(4)	2463.03	3	146470	17.3175	0.0322704	highMan_pauci
[R].FPNITNLCPFGE.[V]	HexNAc(3)Hex(5)dHex(1)	2974.22	14	507003	5.31783	0.111703	hybrid
[R].FPNITNLCPFGE.[V]	HexNAc(3)Hex(5)dHex(2)	3120.27	8	795773	15.0294	0.175325	hybrid
[R].FPNITNLCPFGE.[V]	HexNAc(3)Hex(6)dHex(1)	3136.27	5	574110	14.1476	0.126488	hybrid
[R].FPNITNLCPFGE.[V]	HexNAc(4)Hex(6)dHex(2)	3485.41	5	6.21377e+06	8.30108	1.36902	hybrid		LacDiNAc
[R].FPNITNLCPFGE.[V]	HexNAc(4)Hex(8)dHex(1)	3663.45	10	1.58078e+06	7.15518	0.34828	hybrid		LacDiNAc
[R].FPNITNLCPFGE.[V]	NG	1408.66	22	4.10148e+06	16.3175	0.903642	NG
SUM				4.53884e+08		100

## Sheet: N331_Lec3
Peptide Sequence	Glycan Composition	Theo. MH+ [Da]	# PSMs (sum of three injections)	Precursor ion Abundances (AU, Average for three injections)	Precursor Abundance CV (%)	Abundance (% of total observed)	Assigned glycan type
[R].FPNITNLCPFGE.[V]	HexNAc(5)Hex(3)dHex(1)	3056.27	18	1.46304e+07	3.72792	0.578659	complex
[R].FPNITNLCPFGE.[V]	HexNAc(2)Hex(5)	2625.08	228	1269448128	4.79115	50.2091	highMan
[R].FPNITNLCPFGE.[V]	HexNAc(2)Hex(5)dHex(1)	2771.14	48	6.55607e+08	8.32879	25.9305	highMan
[R].FPNITNLCPFGE.[V]	HexNAc(2)Hex(6)P	2867.1	86	265074752	10.4222	10.4842	highMan_P
[R].FPNITNLCPFGE.[V]	HexNAc(2)Hex(4)	2463.03	131	6.45139e+07	13.3683	2.55165	highMan_pauci
[R].FPNITNLCPFGE.[V]	HexNAc(2)Hex(4)dHex(1)	2609.08	59	9.4065e+07	4.16409	3.72045	highMan_pauci
[R].FPNITNLCPFGE.[V]	HexNAc(4)Hex(3)dHex(1)	2853.19	34	1.70592e+07	4.94326	0.674723	highMan_pauci
[R].FPNITNLCPFGE.[V]	HexNAc(2)Hex(3)	2300.97	74	1.62342e+07	5.87208	0.642095	highMan_pauci
[R].FPNITNLCPFGE.[V]	HexNAc(2)Hex(3)dHex(1)	2447.03	48	1.24431e+07	6.05766	0.49215	highMan_pauci
[R].FPNITNLCPFGE.[V]	HexNAc(3)Hex(5)	2828.16	26	5.57735e+07	4.94792	2.20595	hybrid
[R].FPNITNLCPFGE.[V]	NG	1408.66	28	6.34722e+07	8.92586	2.51045	NG
SUM				2.52832e+09		100

## Sheet: N343_CHO-S
Peptide Sequence	Glycan Composition	Theo. MH+ [Da]	# PSMs (sum of three injections)	Precursor ion Abundances (AU, Average for three injections)	Precursor Abundance CV (%)	Abundance (% of total observed)	Assigned glycan type	Assigned subtype for Complex glycans
[E].VFNATR.[F]	HexNAc(3)Hex(3)	1802.78	43	9210237	2.09425	0.983545	complex	mono-antennary
[E].VFNATR.[F]	HexNAc(3)Hex(3)dHex(1)	1948.84	93	2.19369e+07	7.06978	2.3426	complex	mono-antennary
[E].VFNATR.[F]	HexNAc(3)Hex(4)	1964.83	27	5.85616e+06	5.01415	0.625369	complex	mono-antennary
[E].VFNATR.[F]	HexNAc(3)Hex(4)dHex(1)	2110.89	90	2.45109e+07	4.22886	2.61748	complex	mono-antennary
[E].VFNATR.[F]	HexNAc(4)Hex(3)	2005.86	16	3.71744e+06	5.28169	0.396979	complex	bi-antennary
[E].VFNATR.[F]	HexNAc(4)Hex(3)dHex(1)	2151.92	184	7.47049e+07	9.15307	7.97761	complex	bi-antennary
[E].VFNATR.[F]	HexNAc(4)Hex(4)	2167.91	20	3.49713e+06	7.31686	0.373453	complex	bi-antennary
[E].VFNATR.[F]	HexNAc(4)Hex(4)dHex(1)	2313.97	145	48056592	7.36569	5.13188	complex	bi-antennary
[E].VFNATR.[F]	HexNAc(4)Hex(5)	2329.97	92	3.67134e+07	7.82788	3.92056	complex	bi-antennary
[E].VFNATR.[F]	HexNAc(4)Hex(5)dHex(1)	2476.02	282	3.73195e+08	10.183	39.8528	complex	bi-antennary
[E].VFNATR.[F]	HexNAc(4)Hex(5)dHex(2)	2622.08	9	397367	8.4232	0.0424341	complex	bi-antennary
[E].VFNATR.[F]	HexNAc(5)Hex(3)	2208.94	9	2.57909e+06	11.8299	0.275417	complex	tri-antennary
[E].VFNATR.[F]	HexNAc(5)Hex(3)dHex(1)	2355	95	47226266	4.8283	5.04321	complex	tri-antennary
[E].VFNATR.[F]	HexNAc(5)Hex(4)	2370.99	11	545869	5.0378	0.0582924	complex	tri-antennary
[E].VFNATR.[F]	HexNAc(5)Hex(4)dHex(1)	2517.05	47	1.42521e+07	7.92667	1.52195	complex	tri-antennary
[E].VFNATR.[F]	HexNAc(5)Hex(5)	2533.04	18	557805	2.18353	0.0595671	complex	tri-antennary
[E].VFNATR.[F]	HexNAc(5)Hex(5)dHex(1)	2679.1	62	14541321	15.7705	1.55284	complex	tri-antennary
[E].VFNATR.[F]	HexNAc(5)Hex(6)	2695.1	16	3.44898e+06	11.4282	0.368311	complex	tri-antennary
[E].VFNATR.[F]	HexNAc(5)Hex(6)dHex(1)	2841.16	136	7.04609e+07	11.7037	7.52439	complex	tri-antennary
[E].VFNATR.[F]	HexNAc(6)Hex(3)dHex(1)	2558.08	13	2.94232e+06	1.77927	0.314205	complex	tetra-antennary
[E].VFNATR.[F]	HexNAc(6)Hex(4)dHex(1)	2720.13	15	1.05972e+06	20.2789	0.113166	complex	tetra-antennary
[E].VFNATR.[F]	HexNAc(6)Hex(5)dHex(1)	2882.18	16	1.10888e+06	30.4692	0.118415	complex	tetra-antennary
[E].VFNATR.[F]	HexNAc(6)Hex(6)dHex(1)	3044.23	29	3.37936e+06	29.5378	0.360877	complex	tetra-antennary
[E].VFNATR.[F]	HexNAc(6)Hex(7)	3060.23	11	623230	28.0206	0.0665536	complex	tetra-antennary/tri-antenary+LacNAc
[E].VFNATR.[F]	HexNAc(6)Hex(7)dHex(1)	3206.29	63	1.74673e+07	27.479	1.8653	complex	tetra-antennary/tri-antenary+LacNAc
[E].VFNATR.[F]	HexNAc(7)Hex(8)	3425.36	11	260210	21.5604	0.0277874	complex	tri-antenary/tetra-antennary/+LacNAc repeats
[E].VFNATR.[F]	HexNAc(7)Hex(8)dHex(1)	3571.42	30	5.53175e+06	18.0879	0.590726	complex	tri-antenary/tetra-antennary/+LacNAc repeats
[E].VFNATR.[F]	HexNAc(8)Hex(9)dHex(1)	3936.55	18	1.39043e+06	29.2038	0.148482	complex	tri-antenary/tetra-antennary/+LacNAc repeats
[E].VFNATR.[F]	HexNAc(2)Hex(5)	1923.81	154	1.07838e+08	7.80082	11.5159	highMan
[E].VFNATR.[F]	HexNAc(2)Hex(6)	2085.86	26	4.99348e+06	23.856	0.533245	highMan
[E].VFNATR.[F]	HexNAc(2)Hex(7)	2247.91	7	780439	2.71777	0.0833418	highMan
[E].VFNATR.[F]	HexNAc(2)Hex(6)P	2165.83	28	9.926e+06	19.4472	1.05998	highMan_P
[E].VFNATR.[F]	HexNAc(2)Hex(7)P	2327.88	21	2.85704e+06	19.3745	0.305099	highMan_P
[E].VFNATR.[F]	HexNAc(2)dHex(1)	1259.6	8	1.81091e+06	18.5797	0.193384	highMan_pauci
[E].VFNATR.[F]	HexNAc(2)Hex(2)dHex(1)	1583.71	6	274025	9.87548	0.0292627	highMan_pauci
[E].VFNATR.[F]	HexNAc(2)Hex(3)dHex(1)	1745.76	9	1.30708e+06	7.88658	0.139581	highMan_pauci
[E].VFNATR.[F]	HexNAc(2)Hex(2)	1437.65	13	291735	57.671	0.0311539	highMan_pauci
[E].VFNATR.[F]	HexNAc(2)Hex(3)	1599.7	26	1.17051e+06	11.8711	0.124997	highMan_pauci
[E].VFNATR.[F]	HexNAc(2)Hex(4)	1761.75	17	1.14609e+06	10.218	0.122389	highMan_pauci
[E].VFNATR.[F]	HexNAc(3)Hex(5)dHex(1)	2272.94	14	4.70052e+06	7.33556	0.501961	hybrid
[E].VFNATR.[F]	HexNAc(3)Hex(6)dHex(1)	2435	8	857570	8.3047	0.0915784	hybrid
[E].VFNATR.[F]	HexNAc(4)Hex(6)dHex(1)	2638.08	21	2.64365e+06	12.4089	0.282311	hybrid
[E].VFNATR.[F]	HexNAc(3)Hex(5)	2126.89	22	4.42435e+06	13.6436	0.472468	hybrid
[E].VFNATR.[F]	HexNAc(3)Hex(6)	2288.94	10	2.23936e+06	1.81872	0.239138	hybrid
SUM				9.36432e+08		100

## Sheet: N343_HEK293F
Peptide Sequence	Glycan Composition	Theo. MH+ [Da]	# PSMs (sum of three injections)	Precursor ion Abundances (AU, Average for three injections)	Precursor Abundance CV (%)	Abundance (% of total observed)	Assigned glycan type	Assigned subtype for Complex glycans	LacDiNAc (by presence of oxonium ion m/z 407)
[E].VFNATR.[F]	HexNAc(3)Hex(3)	1802.78	11	6.09383e+06	16.3985	0.565837	complex	mono-antennary
[E].VFNATR.[F]	HexNAc(3)Hex(3)dHex(2)	2094.9	16	449840	10.2395	0.0417695	complex	mono-antennary
[E].VFNATR.[F]	HexNAc(3)Hex(4)	1964.83	14	1.35517e+06	20.0672	0.125833	complex	mono-antennary
[E].VFNATR.[F]	HexNAc(3)Hex(4)dHex(1)	2110.89	58	9.80033e+06	18.0268	0.910001	complex	mono-antennary
[E].VFNATR.[F]	HexNAc(3)Hex(4)dHex(2)	2256.95	34	5.20941e+06	4.10195	0.483715	complex	mono-antennary
[E].VFNATR.[F]	HexNAc(3)Hex(4)dHex(3)	2403.01	7	379828	16.2842	0.0352686	complex	mono-antennary
[E].VFNATR.[F]	HexNAc(4)Hex(3)	2005.86	11	626957	22.8013	0.0582155	complex	mono-antennary/bi-antennary
[E].VFNATR.[F]	HexNAc(4)Hex(3)dHex(1)	2151.92	197	1.55226e+08	18.4616	14.4133	complex	mono-antennary/bi-antennary	LacDiNAc
[E].VFNATR.[F]	HexNAc(4)Hex(3)dHex(2)	2297.98	39	7.75246e+06	4.66745	0.719848	complex	mono-antennary/bi-antennary	LacDiNAc
[E].VFNATR.[F]	HexNAc(4)Hex(4)	2167.91	16	481801	6.51333	0.0447372	complex	mono-antennary/bi-antennary
[E].VFNATR.[F]	HexNAc(4)Hex(4)dHex(1)	2313.97	147	68819448	18.3389	6.39017	complex	mono-antennary/bi-antennary
[E].VFNATR.[F]	HexNAc(4)Hex(4)dHex(2)	2460.03	88	2.68409e+07	5.41127	2.49228	complex	mono-antennary/bi-antennary	LacDiNAc
[E].VFNATR.[F]	HexNAc(4)Hex(5)	2329.97	11	555218	7.88695	0.0515542	complex	bi-antennary
[E].VFNATR.[F]	HexNAc(4)Hex(5)dHex(1)	2476.02	167	1.1335e+08	14.4729	10.525	complex	bi-antennary
[E].VFNATR.[F]	HexNAc(4)Hex(5)dHex(2)	2622.08	111	5.35501e+07	2.446	4.97235	complex	bi-antennary
[E].VFNATR.[F]	HexNAc(4)Hex(5)dHex(3)	2768.14	51	1.68181e+07	3.13399	1.56163	complex	bi-antennary
[E].VFNATR.[F]	HexNAc(4)Hex(5)dHex(4)	2914.2	14	2.89721e+06	2.23991	0.269018	complex	bi-antennary
[E].VFNATR.[F]	HexNAc(4)Hex(5)dHex(5)	3060.25	5	270610	21.6234	0.0251273	complex	bi-antennary
[E].VFNATR.[F]	HexNAc(5)Hex(3)	2208.94	6	208050	16.6577	0.0193183	complex	bi-antennary	LacDiNAc
[E].VFNATR.[F]	HexNAc(5)Hex(3)dHex(1)	2355	195	1.84517e+08	5.07401	17.1332	complex	bi-antennary	LacDiNAc
[E].VFNATR.[F]	HexNAc(5)Hex(4)	2370.99	4	131882	8.32809	0.0122457	complex	bi-antennary	LacDiNAc
[E].VFNATR.[F]	HexNAc(5)Hex(4)dHex(1)	2517.05	151	1.20442e+08	2.80932	11.1835	complex	bi-antennary	LacDiNAc
[E].VFNATR.[F]	HexNAc(5)Hex(4)dHex(2)	2663.11	129	8.15074e+07	3.67211	7.5683	complex	bi-antennary	LacDiNAc
[E].VFNATR.[F]	HexNAc(5)Hex(5)dHex(1)	2679.1	74	2.21682e+07	14.4421	2.05841	complex	bi-antennary	LacDiNAc
[E].VFNATR.[F]	HexNAc(5)Hex(5)dHex(2)	2825.16	50	1.06966e+07	10.4783	0.993227	complex	bi-antennary	LacDiNAc
[E].VFNATR.[F]	HexNAc(5)Hex(5)dHex(3)	2971.22	24	2.81983e+06	1.94467	0.261833	complex	bi-antennary	LacDiNAc
[E].VFNATR.[F]	HexNAc(5)Hex(6)dHex(1)	2841.16	39	1.6428e+07	17.9477	1.52541	complex	tri-antennary
[E].VFNATR.[F]	HexNAc(5)Hex(6)dHex(2)	2987.21	24	2.61374e+06	3.7753	0.242696	complex	tri-antennary
[E].VFNATR.[F]	HexNAc(6)Hex(3)dHex(1)	2558.08	92	3.01225e+07	6.37269	2.797	complex	tri-antennary/bi-antenary	LacDiNAc
[E].VFNATR.[F]	HexNAc(6)Hex(3)dHex(2)	2704.13	58	3.23505e+07	5.91863	3.00388	complex	tri-antennary/bi-antenary	LacDiNAc
[E].VFNATR.[F]	HexNAc(6)Hex(4)dHex(1)	2720.13	51	1.20547e+07	3.45113	1.11933	complex	tri-antennary/bi-antenary	LacDiNAc
[E].VFNATR.[F]	HexNAc(6)Hex(4)dHex(2)	2866.19	30	4.81408e+06	6.4789	0.447007	complex	tri-antennary/bi-antenary	LacDiNAc
[E].VFNATR.[F]	HexNAc(6)Hex(4)dHex(3)	3012.24	11	666751	8.79261	0.0619106	complex	tri-antennary/bi-antenary	LacDiNAc
[E].VFNATR.[F]	HexNAc(6)Hex(5)dHex(1)	2882.18	44	6.39314e+06	9.10746	0.59363	complex	tri-antennary/bi-antenary	LacDiNAc
[E].VFNATR.[F]	HexNAc(6)Hex(5)dHex(2)	3028.24	29	1.81877e+06	13.5622	0.16888	complex	tri-antennary/bi-antenary	LacDiNAc
[E].VFNATR.[F]	HexNAc(6)Hex(6)dHex(1)	3044.23	14	768467	8.75441	0.0713553	complex	tri-antennary/bi-antenary	LacDiNAc
[E].VFNATR.[F]	HexNAc(6)Hex(6)dHex(2)	3190.29	8	90206.1	2.13993	0.00837601	complex	tri-antennary/bi-antenary	LacDiNAc
[E].VFNATR.[F]	HexNAc(6)Hex(6)dHex(3)	3336.35	5	33162.3	43.2917	0.00307926	complex	tri-antennary/bi-antenary	LacDiNAc
[E].VFNATR.[F]	HexNAc(6)Hex(7)dHex(1)	3206.29	7	521982	15.0402	0.0484681	complex	tetra-antennary/tri-antenary+LacNAc
[E].VFNATR.[F]	HexNAc(7)Hex(3)dHex(1)	2761.16	17	2.44524e+06	13.6037	0.22705	complex	tri-antenary/tetra-antennary/+LacNAc repeats	LacDiNAc
[E].VFNATR.[F]	HexNAc(7)Hex(4)dHex(1)	2923.21	8	2.11608e+06	17.6271	0.196486	complex	tri-antenary/tetra-antennary/+LacNAc repeats	LacDiNAc
[E].VFNATR.[F]	HexNAc(7)Hex(4)dHex(2)	3069.27	12	1.44133e+06	18.0057	0.133833	complex	tri-antenary/tetra-antennary/+LacNAc repeats	LacDiNAc
[E].VFNATR.[F]	HexNAc(7)Hex(4)dHex(3)	3215.32	8	521176	7.19854	0.0483933	complex	tri-antenary/tetra-antennary/+LacNAc repeats	LacDiNAc
[E].VFNATR.[F]	HexNAc(7)Hex(5)dHex(1)	3085.26	5	315667	40.9642	0.029311	complex	tri-antenary/tetra-antennary/+LacNAc repeats	LacDiNAc
[E].VFNATR.[F]	HexNAc(8)Hex(3)dHex(1)	2964.23	5	1.18888e+06	5.7532	0.110393	complex	tetra-antennary/tri-antennary	LacDiNAc
[E].VFNATR.[F]	HexNAc(2)Hex(5)	1923.81	112	5.19621e+07	2.49099	4.8249	highMan
[E].VFNATR.[F]	HexNAc(2)Hex(6)	2085.86	9	717898	9.17593	0.0666598	highMan
[E].VFNATR.[F]	HexNAc(2)Hex(7)	2247.91	5	347696	14.7298	0.032285	highMan
[E].VFNATR.[F]	HexNAc(2)Hex(8)	2409.96	5	90584.3	6.81603	0.00841113	highMan
[E].VFNATR.[F]	HexNAc(2)Hex(6)P	2165.83	15	2.30313e+06	9.46502	0.213855	highMan_P
[E].VFNATR.[F]	HexNAc(2)Hex(7)P	2327.88	5	318857	8.27668	0.0296072	highMan_P
[E].VFNATR.[F]	HexNAc(2)dHex(1)	1259.6	5	2.11674e+06	31.6529	0.196548	highMan_pauci
[E].VFNATR.[F]	HexNAc(2)Hex(2)dHex(1)	1583.71	5	163632	14.9088	0.0151939	highMan_pauci
[E].VFNATR.[F]	HexNAc(2)Hex(3)dHex(1)	1745.76	13	1.46831e+06	9.59245	0.136339	highMan_pauci
[E].VFNATR.[F]	HexNAc(2)Hex(4)dHex(1)	1907.81	3	136611	56.0601	0.0126849	highMan_pauci
[E].VFNATR.[F]	HexNAc(2)Hex(3)	1599.7	10	215092	16.913	0.0199722	highMan_pauci
[E].VFNATR.[F]	HexNAc(2)Hex(4)	1761.75	10	2.11247e+06	22.9072	0.196151	highMan_pauci
[E].VFNATR.[F]	HexNAc(3)Hex(5)dHex(2)	2419	12	434660	5.92478	0.0403599	hybrid
[E].VFNATR.[F]	HexNAc(3)Hex(5)dHex(1)	2272.94	15	2.01523e+06	9.81159	0.187123	hybrid
[E].VFNATR.[F]	HexNAc(3)Hex(6)dHex(1)	2435	10	117020	13.9077	0.0108658	hybrid
[E].VFNATR.[F]	HexNAc(4)Hex(6)dHex(1)	2638.08	10	656335	17.9049	0.0609434	hybrid
[E].VFNATR.[F]	HexNAc(3)Hex(5)	2126.89	10	1.13472e+06	10.486	0.105364	hybrid
[E].VFNATR.[F]	HexNAc(3)Hex(6)	2288.94	10	975340	4.03169	0.0905644	hybrid
SUM				1.07696e+09		100

## Sheet: N343_Lec3
Peptide Sequence	Glycan Composition	Theo. MH+ [Da]	# PSMs (sum of three injections)	Precursor ion Abundances (AU, Average for three injections)	Precursor Abundance CV (%)	Abundance (% of total observed)	Assigned glycan type
[E].VFNATR.[F]	HexNAc(2)Hex(5)	1923.81	208	2.59525e+09	6.5612	69.365	highMan
[E].VFNATR.[F]	HexNAc(2)Hex(5)dHex(1)	2069.86	36	2.36694e+08	15.328	6.32629	highMan
[E].VFNATR.[F]	HexNAc(2)Hex(6)	2085.86	13	1.39048e+08	8.18329	3.71643	highMan
[E].VFNATR.[F]	HexNAc(2)Hex(7)	2247.91	9	1.48612e+07	15.5421	0.397205	highMan
[E].VFNATR.[F]	HexNAc(2)Hex(6)P	2165.83	18	6.61516e+07	38.0355	1.76808	highMan_P
[E].VFNATR.[F]	HexNAc(2)Hex(7)P	2327.88	8	2.00444e+07	29.7636	0.53574	highMan_P
[E].VFNATR.[F]	HexNAc(2)Hex(4)	1761.75	49	4.6247e+08	13.7314	12.3608	highMan_pauci
[E].VFNATR.[F]	HexNAc(3)Hex(5)	2126.89	43	2.06921e+08	12.356	5.53053	hybrid
SUM				3.74144e+09		100
