# Supplementary material for: Sialic Acid and Fucose Residues on the SARS-CoV-2 Receptor-Binding Domain Modulate IgG Antibody Reactivity
Source: ACS Infect Dis. 2022 Aug 18;8(9):1883–93. doi: 10.1021/acsinfecdis.2c00155 (PMC9469093; doi:10.1021/acsinfecdis.2c00155)
Supplement: Supplementary file 3 — id2c00155_si_003.xlsx [file id2c00155_si_003.xlsx]

## Sheet: N331_CHO-S
Supplementary Table S8: The observed glycopeptides in native RBD preparation for RBD produced in CHO-S and HEK293F cell lines. The sites, N331 and N343, are listed in the individual datasheets marked with site and production cell lines. The average precursor ion abundances were calculated based on three injections and was used to calculate percent distribution of the observed glycans at each site.
Peptide Sequence	Glycan Composition	Theo. MH+ [Da]	# PSMs (sum of three injections)	Precursor ion Abundances (AU, Average for three injections)	Precursor Abundance CV (%)	Abundance (% of total observed)	Assigned glycan type	# NeuAc per structure	Abd ( % of complex+hybrid)	Abd ( % of complex)
[R].FPNITNLCPFGE.[V]	HexNAc(3)Hex(3)dHex(1)NeuAc(1)	2941.21	17	807974	8.03682	0.100456	complex	1	0.168047	0.168852
[R].FPNITNLCPFGE.[V]	HexNAc(3)Hex(4)dHex(1)NeuAc(1)	3103.26	58	4.34512e+06	20.2049	0.540234	complex	1	0.903725	0.908055
[R].FPNITNLCPFGE.[V]	HexNAc(3)Hex(4)NeuAc(1)	2957.2	6	223270	26.007	0.0277594	complex	1	0.0464371	0.0466596
[R].FPNITNLCPFGE.[V]	HexNAc(4)Hex(4)dHex(1)NeuAc(1)	3306.34	59	3.10645e+07	13.8456	3.86228	complex	1	6.46097	6.49193
[R].FPNITNLCPFGE.[V]	HexNAc(4)Hex(4)NeuAc(1)	3160.28	12	679182	22.7531	0.0844434	complex	1	0.14126	0.141937
[R].FPNITNLCPFGE.[V]	HexNAc(4)Hex(5)dHex(1)NeuAc(1)	3468.39	119	7.71697e+07	16.0161	9.59459	complex	1	16.0502	16.1271
[R].FPNITNLCPFGE.[V]	HexNAc(4)Hex(5)NeuAc(1)	3322.33	35	5.08842e+06	14.5728	0.632649	complex	1	1.05832	1.06339
[R].FPNITNLCPFGE.[V]	HexNAc(4)Hex(6)dHex(1)NeuAc(1)	3630.44	16	337471	52.1186	0.0419581	complex	1	0.0701892	0.0705255
[R].FPNITNLCPFGE.[V]	HexNAc(5)Hex(4)dHex(1)NeuAc(1)	3509.42	47	1.32037e+07	24.0588	1.64163	complex	1	2.74619	2.75935
[R].FPNITNLCPFGE.[V]	HexNAc(5)Hex(4)dHex(2)NeuAc(1)	3655.48	5	262536	31.3552	0.0326414	complex	1	0.0546039	0.0548655
[R].FPNITNLCPFGE.[V]	HexNAc(5)Hex(5)dHex(1)NeuAc(1)	3671.47	47	4.84463e+06	19.9654	0.602338	complex	1	1.00761	1.01244
[R].FPNITNLCPFGE.[V]	HexNAc(5)Hex(6)dHex(1)NeuAc(1)	3833.52	105	2.7486e+07	29.9031	3.41736	complex	1	5.71669	5.74409
[R].FPNITNLCPFGE.[V]	HexNAc(5)Hex(6)NeuAc(1)	3687.47	20	700209	23.1468	0.0870577	complex	1	0.145634	0.146331
[R].FPNITNLCPFGE.[V]	HexNAc(6)Hex(4)dHex(1)NeuAc(1)	3712.5	22	2.05792e+06	25.249	0.255863	complex	1	0.428018	0.430069
[R].FPNITNLCPFGE.[V]	HexNAc(6)Hex(5)dHex(1)NeuAc(1)	3874.55	23	743672	32.9242	0.0924615	complex	1	0.154673	0.155415
[R].FPNITNLCPFGE.[V]	HexNAc(6)Hex(7)dHex(1)NeuAc(1)	4198.66	101	4.01615e+06	22.671	0.499332	complex	1	0.835303	0.839306
[R].FPNITNLCPFGE.[V]	HexNAc(7)Hex(8)dHex(1)NeuAc(1)	4563.79	43	1.42219e+06	64.5468	0.176822	complex	1	0.295795	0.297213
[R].FPNITNLCPFGE.[V]	HexNAc(4)Hex(5)dHex(1)NeuAc(2)	3759.49	84	7.00554e+07	22.581	8.71006	complex	2	14.5705	14.6403
[R].FPNITNLCPFGE.[V]	HexNAc(4)Hex(5)NeuAc(2)	3613.43	26	3.75245e+06	17.867	0.466546	complex	2	0.780457	0.784197
[R].FPNITNLCPFGE.[V]	HexNAc(4)Hex(6)dHex(1)NeuAc(2)	3921.54	14	670052	17.3216	0.0833083	complex	2	0.139362	0.140029
[R].FPNITNLCPFGE.[V]	HexNAc(5)Hex(6)dHex(1)NeuAc(2)	4124.62	94	2.31799e+07	27.1871	2.88198	complex	2	4.8211	4.8442
[R].FPNITNLCPFGE.[V]	HexNAc(5)Hex(6)NeuAc(2)	3978.56	18	668217	20.3109	0.0830802	complex	2	0.13898	0.139646
[R].FPNITNLCPFGE.[V]	HexNAc(6)Hex(5)dHex(1)NeuAc(2)	4165.65	24	315490	38.7677	0.0392252	complex	2	0.0656175	0.0659319
[R].FPNITNLCPFGE.[V]	HexNAc(6)Hex(6)dHex(1)NeuAc(2)	4327.7	41	366301	48.5744	0.0455425	complex	2	0.0761854	0.0765504
[R].FPNITNLCPFGE.[V]	HexNAc(6)Hex(7)dHex(1)NeuAc(2)	4489.75	95	1.40378e+07	24.9272	1.74533	complex	2	2.91966	2.93365
[R].FPNITNLCPFGE.[V]	HexNAc(7)Hex(8)dHex(1)NeuAc(2)	4854.88	87	4.83308e+06	21.8886	0.600902	complex	2	1.00521	1.01003
[R].FPNITNLCPFGE.[V]	HexNAc(8)Hex(9)dHex(1)NeuAc(2)	5220.02	49	666758	33.5623	0.0828986	complex	2	0.138676	0.139341
[R].FPNITNLCPFGE.[V]	HexNAc(5)Hex(6)dHex(1)NeuAc(3)	4415.71	59	9.642e+06	37.1554	1.1988	complex	3	2.0054	2.01501
[R].FPNITNLCPFGE.[V]	HexNAc(6)Hex(7)dHex(1)NeuAc(3)	4780.85	75	4.30821e+06	44.9544	0.535644	complex	3	0.896048	0.900341
[R].FPNITNLCPFGE.[V]	HexNAc(7)Hex(8)dHex(1)NeuAc(3)	5145.98	71	3.4246e+06	32.6294	0.425784	complex	3	0.712269	0.715682
[R].FPNITNLCPFGE.[V]	HexNAc(8)Hex(9)dHex(1)NeuAc(3)	5511.11	41	267887	27.9013	0.0333067	complex	3	0.0557168	0.0559838
[R].FPNITNLCPFGE.[V]	HexNAc(6)Hex(7)dHex(1)NeuAc(4)	5071.94	13	223595	27.8068	0.0277998	complex	4	0.0465047	0.0467275
[R].FPNITNLCPFGE.[V]	HexNAc(8)Hex(9)dHex(1)NeuAc(4)	5802.21	11	61730.1	40.3052	0.00767496	complex	4	0.012839	0.0129005
[R].FPNITNLCPFGE.[V]	HexNAc(3)Hex(3)	2504.05	22	994357	16.0303	0.123629	complex	0	0.206812	0.207803
[R].FPNITNLCPFGE.[V]	HexNAc(3)Hex(3)dHex(1)	2650.11	72	1.10569e+07	18.7697	1.37472	complex	0	2.29968	2.3107
[R].FPNITNLCPFGE.[V]	HexNAc(3)Hex(4)dHex(1)	2812.16	77	2.84251e+06	18.0149	0.353412	complex	0	0.591202	0.594035
[R].FPNITNLCPFGE.[V]	HexNAc(4)Hex(3)	2707.13	21	1.05173e+06	27.3451	0.130763	complex	0	0.218745	0.219793
[R].FPNITNLCPFGE.[V]	HexNAc(4)Hex(3)dHex(1)	2853.19	43	3.60921e+07	19.0408	4.48737	complex	0	7.50666	7.54263
[R].FPNITNLCPFGE.[V]	HexNAc(4)Hex(4)dHex(1)	3015.24	49	1.70795e+07	21.9172	2.12352	complex	0	3.55231	3.56933
[R].FPNITNLCPFGE.[V]	HexNAc(4)Hex(5)	3031.24	18	1.91336e+06	23.0007	0.23789	complex	0	0.397951	0.399858
[R].FPNITNLCPFGE.[V]	HexNAc(4)Hex(5)dHex(1)	3177.3	82	40334605	17.3652	5.01484	complex	0	8.38903	8.42923
[R].FPNITNLCPFGE.[V]	HexNAc(4)Hex(6)dHex(1)	3339.35	24	420993	35.9163	0.0523425	complex	0	0.0875606	0.0879802
[R].FPNITNLCPFGE.[V]	HexNAc(5)Hex(3)dHex(1)	3056.27	36	3.92671e+07	19.4327	4.88212	complex	0	8.167	8.20614
[R].FPNITNLCPFGE.[V]	HexNAc(5)Hex(4)dHex(1)	3218.32	37	6.38489e+06	28.7699	0.793839	complex	0	1.32797	1.33433
[R].FPNITNLCPFGE.[V]	HexNAc(5)Hex(4)dHex(2)	3364.38	6	461394	22.1782	0.0573656	complex	0	0.0959635	0.0964233
[R].FPNITNLCPFGE.[V]	HexNAc(5)Hex(5)dHex(1)	3380.38	27	3.06035e+06	25.2246	0.380496	complex	0	0.636509	0.639559
[R].FPNITNLCPFGE.[V]	HexNAc(6)Hex(3)dHex(1)	3259.35	27	4.40208e+06	17.2422	0.547315	complex	0	0.915571	0.919958
[R].FPNITNLCPFGE.[V]	HexNAc(6)Hex(4)dHex(1)	3421.4	10	315516	51.0806	0.0392285	complex	0	0.065623	0.0659374
[R].FPNITNLCPFGE.[V]	HexNAc(6)Hex(7)dHex(1)	3907.56	29	1.4102e+06	22.8309	0.175331	complex	0	0.293301	0.294706
[R].FPNITNLCPFGE.[V]	HexNAc(7)Hex(8)dHex(1)	4272.69	33	495092	42.513	0.0615553	complex	0	0.102972	0.103466
[R].FPNITNLCPFGE.[V]	HexNAc(3)Hex(5)dHex(1)NeuAc(1)	3265.31	18	1.42063e+06	16.9047	0.176628	Hybrid	1	0.295471
[R].FPNITNLCPFGE.[V]	HexNAc(3)Hex(5)NeuAc(1)	3119.25	10	299969	17.9801	0.0372955	Hybrid	1	0.0623894
[R].FPNITNLCPFGE.[V]	HexNAc(3)Hex(5)dHex(1)	2974.22	10	572254	37.1236	0.071149	Hybrid	0	0.119021
[R].FPNITNLCPFGE.[V]	HexNAc(1)	1611.74	18	6.26278e+06	18.686	0.778658	high man	na
[R].FPNITNLCPFGE.[V]	HexNAc(1)dHex(1)	1757.79	15	2.17432e+06	17.9016	0.270335	high man	na
[R].FPNITNLCPFGE.[V]	HexNAc(2)Hex(5)	2625.08	33	1.32652e+07	23.8436	1.64927	high man	na
[R].FPNITNLCPFGE.[V]	HexNAc(2)Hex(6)P	2867.1	74	2.03059e+08	15.6962	25.2465	high man	na
[R].FPNITNLCPFGE.[V]		1408.66	49	98741560	9.45571	12.2766	NG	na
SUM				8.04304e+08		100			4.80802e+08	4.78509e+08

## Sheet: N331_HEK293F
Peptide Sequence	Glycan Composition	Theo. MH+ [Da]	# PSMs (sum of three injections)	Precursor ion Abundances (AU, Average for three injections)	Precursor Abundance CV (%)	Abundance (% of total observed)	Assigned glycan type	# NeuAc per structure	Abd ( % of complex+hybrid)	Abd ( % of complex)
[R].FPNITNLCPFGE.[V]	HexNAc(3)Hex(4)dHex(1)NeuAc(1)	3103.26	21	1.09951e+06	10.3547	0.157889	complex	1	0.172024	0.176509
[R].FPNITNLCPFGE.[V]	HexNAc(4)Hex(3)dHex(1)NeuAc(1)	3144.29	12	1.02547e+06	19.614	0.147256	complex	1	0.160438	0.164621
[R].FPNITNLCPFGE.[V]	HexNAc(4)Hex(4)dHex(1)NeuAc(1)	3306.34	63	1.56192e+06	7.96482	0.22429	complex	1	0.244369	0.25074
[R].FPNITNLCPFGE.[V]	HexNAc(4)Hex(4)dHex(2)NeuAc(1)	3452.4	6	313811	44.1715	0.045063	complex	1	0.0490971	0.0503772
[R].FPNITNLCPFGE.[V]	HexNAc(4)Hex(5)dHex(1)NeuAc(1)	3468.39	75	2.29256e+07	15.2771	3.2921	complex	1	3.58681	3.68032
[R].FPNITNLCPFGE.[V]	HexNAc(4)Hex(5)dHex(2)NeuAc(1)	3614.45	47	8.17109e+06	17.2838	1.17336	complex	1	1.2784	1.31173
[R].FPNITNLCPFGE.[V]	HexNAc(4)Hex(5)dHex(3)NeuAc(1)	3760.51	14	556354	28.2602	0.079892	complex	1	0.087044	0.0893134
[R].FPNITNLCPFGE.[V]	HexNAc(5)Hex(3)dHex(1)NeuAc(1)	3347.37	33	1.84748e+07	17.0406	2.65297	complex	1	2.89047	2.96583
[R].FPNITNLCPFGE.[V]	HexNAc(5)Hex(4)dHex(1)NeuAc(1)	3509.42	96	4.3625e+07	16.816	6.26452	complex	1	6.82533	7.00327
[R].FPNITNLCPFGE.[V]	HexNAc(5)Hex(4)dHex(2)NeuAc(1)	3655.48	54	4.95412e+07	14.647	7.11408	complex	1	7.75094	7.95302
[R].FPNITNLCPFGE.[V]	HexNAc(5)Hex(5)dHex(1)NeuAc(1)	3671.47	48	3.72595e+06	16.4293	0.535043	complex	1	0.582941	0.598139
[R].FPNITNLCPFGE.[V]	HexNAc(5)Hex(5)dHex(2)NeuAc(1)	3817.53	36	1.98831e+06	13.662	0.28552	complex	1	0.31108	0.319191
[R].FPNITNLCPFGE.[V]	HexNAc(5)Hex(6)dHex(1)NeuAc(1)	3833.52	34	6.01938e+06	17.7933	0.864378	complex	1	0.941758	0.966311
[R].FPNITNLCPFGE.[V]	HexNAc(5)Hex(6)dHex(2)NeuAc(1)	3979.58	25	1.31243e+06	52.1989	0.188464	complex	1	0.205335	0.210689
[R].FPNITNLCPFGE.[V]	HexNAc(6)Hex(3)dHex(1)NeuAc(1)	3550.44	34	2.00692e+07	11.906	2.88193	complex	1	3.13992	3.22178
[R].FPNITNLCPFGE.[V]	HexNAc(6)Hex(3)dHex(2)NeuAc(1)	3696.5	25	1.3523e+07	17.0435	1.94189	complex	1	2.11573	2.17089
[R].FPNITNLCPFGE.[V]	HexNAc(6)Hex(4)dHex(1)NeuAc(1)	3712.5	37	1.97209e+06	29.5652	0.283191	complex	1	0.308542	0.316586
[R].FPNITNLCPFGE.[V]	HexNAc(6)Hex(4)dHex(2)NeuAc(1)	3858.56	12	551184	47.8328	0.0791496	complex	1	0.0862352	0.0884834
[R].FPNITNLCPFGE.[V]	HexNAc(6)Hex(5)dHex(1)NeuAc(1)	3874.55	46	3.93424e+06	8.21846	0.564954	complex	1	0.615529	0.631577
[R].FPNITNLCPFGE.[V]	HexNAc(6)Hex(5)dHex(2)NeuAc(1)	4020.61	39	1.09629e+06	15.6209	0.157426	complex	1	0.171519	0.175991
[R].FPNITNLCPFGE.[V]	HexNAc(6)Hex(6)dHex(1)NeuAc(1)	4036.6	23	332795	71.8416	0.047789	complex	1	0.0520672	0.0534246
[R].FPNITNLCPFGE.[V]	HexNAc(7)Hex(4)dHex(1)NeuAc(1)	3915.58	30	1.75731e+06	31.8028	0.252349	complex	1	0.274939	0.282107
[R].FPNITNLCPFGE.[V]	HexNAc(4)Hex(5)dHex(1)NeuAc(2)	3759.49	57	160786	17.0874	0.0230888	complex	2	0.0251557	0.0258116
[R].FPNITNLCPFGE.[V]	HexNAc(4)Hex(5)dHex(2)NeuAc(2)	3905.54	8	1.0097e+06	11.1136	0.144992	complex	2	0.157971	0.16209
[R].FPNITNLCPFGE.[V]	HexNAc(5)Hex(4)dHex(1)NeuAc(2)	3800.51	44	2.05781e+07	15.8118	2.95499	complex	2	3.21953	3.30346
[R].FPNITNLCPFGE.[V]	HexNAc(5)Hex(5)dHex(1)NeuAc(2)	3962.57	38	1.65028e+06	22.4259	0.236978	complex	2	0.258193	0.264924
[R].FPNITNLCPFGE.[V]	HexNAc(5)Hex(6)dHex(1)NeuAc(2)	4124.62	59	5.47246e+06	12.5462	0.78584	complex	2	0.85619	0.878512
[R].FPNITNLCPFGE.[V]	HexNAc(5)Hex(6)dHex(2)NeuAc(2)	4270.68	13	830131	56.1216	0.119206	complex	2	0.129878	0.133264
[R].FPNITNLCPFGE.[V]	HexNAc(6)Hex(3)dHex(1)NeuAc(2)	3841.54	7	485126	9.37715	0.0696636	complex	2	0.0759	0.0778788
[R].FPNITNLCPFGE.[V]	HexNAc(6)Hex(4)dHex(1)NeuAc(2)	4003.59	9	114780	31.2925	0.0164823	complex	2	0.0179578	0.0184259
[R].FPNITNLCPFGE.[V]	HexNAc(6)Hex(5)dHex(1)NeuAc(2)	4165.65	60	1.91963e+06	44.3115	0.275658	complex	2	0.300335	0.308165
[R].FPNITNLCPFGE.[V]	HexNAc(6)Hex(5)dHex(2)NeuAc(2)	4311.7	31	2.1443e+06	18.0276	0.30792	complex	2	0.335485	0.344232
[R].FPNITNLCPFGE.[V]	HexNAc(6)Hex(6)dHex(1)NeuAc(2)	4327.7	29	153392	30.8762	0.022027	complex	2	0.0239988	0.0246245
[R].FPNITNLCPFGE.[V]	HexNAc(7)Hex(4)dHex(1)NeuAc(2)	4206.67	25	176999	58.944	0.0254169	complex	2	0.0276922	0.0284142
[R].FPNITNLCPFGE.[V]	HexNAc(5)Hex(6)dHex(1)NeuAc(3)	4415.71	55	1.4118e+06	29.7424	0.202734	complex	3	0.220883	0.226642
[R].FPNITNLCPFGE.[V]	HexNAc(6)Hex(5)dHex(1)NeuAc(3)	4456.74	21	532123	52.679	0.0764124	complex	3	0.083253	0.0854235
[R].FPNITNLCPFGE.[V]	HexNAc(6)Hex(7)dHex(1)NeuAc(4)	5071.94	12	90488.3	17.5514	0.012994	complex	4	0.0141573	0.0145264
[R].FPNITNLCPFGE.[V]	HexNAc(3)Hex(3)dHex(1)	2650.11	54	8.23682e+06	10.352	1.1828	complex	0	1.28869	1.32228
[R].FPNITNLCPFGE.[V]	HexNAc(3)Hex(4)dHex(1)	2812.16	44	2.08035e+06	25.192	0.298736	complex	0	0.32548	0.333965
[R].FPNITNLCPFGE.[V]	HexNAc(3)Hex(4)dHex(2)	2958.22	26	1.23375e+06	6.65358	0.177165	complex	0	0.193025	0.198058
[R].FPNITNLCPFGE.[V]	HexNAc(4)Hex(3)dHex(1)	2853.19	58	4.13915e+07	11.9313	5.94379	complex	0	6.47589	6.64472
[R].FPNITNLCPFGE.[V]	HexNAc(4)Hex(3)dHex(2)	2999.25	45	8.18021e+06	21.732	1.17467	complex	0	1.27983	1.3132
[R].FPNITNLCPFGE.[V]	HexNAc(4)Hex(4)dHex(1)	3015.24	37	1.86429e+07	17.6076	2.6771	complex	0	2.91676	2.9928
[R].FPNITNLCPFGE.[V]	HexNAc(4)Hex(4)dHex(2)	3161.3	49	1.95884e+07	14.4026	2.81288	complex	0	3.06469	3.14459
[R].FPNITNLCPFGE.[V]	HexNAc(4)Hex(5)dHex(1)	3177.3	32	8.95673e+06	13.5526	1.28618	complex	0	1.40132	1.43785
[R].FPNITNLCPFGE.[V]	HexNAc(4)Hex(5)dHex(2)	3323.35	52	8.19006e+06	26.1233	1.17609	complex	0	1.28137	1.31478
[R].FPNITNLCPFGE.[V]	HexNAc(4)Hex(5)dHex(3)	3469.41	26	2971779	14.1874	0.426745	complex	0	0.464948	0.47707
[R].FPNITNLCPFGE.[V]	HexNAc(5)Hex(3)dHex(1)	3056.27	53	3.50277e+07	23.3892	5.02995	complex	0	5.48023	5.62311
[R].FPNITNLCPFGE.[V]	HexNAc(5)Hex(4)dHex(1)	3218.32	49	2.19717e+07	13.0767	3.15512	complex	0	3.43757	3.52719
[R].FPNITNLCPFGE.[V]	HexNAc(5)Hex(4)dHex(2)	3364.38	94	7.29033e+07	13.4978	10.4689	complex	0	11.406	11.7034
[R].FPNITNLCPFGE.[V]	HexNAc(5)Hex(5)dHex(1)	3380.38	35	6.71047e+06	27.9906	0.963618	complex	0	1.04988	1.07725
[R].FPNITNLCPFGE.[V]	HexNAc(5)Hex(6)dHex(1)	3542.43	12	2.23654e+06	24.5461	0.321165	complex	0	0.349916	0.359039
[R].FPNITNLCPFGE.[V]	HexNAc(5)Hex(6)dHex(2)	3688.49	26	1.8539e+06	17.944	0.266218	complex	0	0.29005	0.297612
[R].FPNITNLCPFGE.[V]	HexNAc(6)Hex(3)dHex(1)	3259.35	42	1.28912e+07	12.0344	1.85117	complex	0	2.01689	2.06947
[R].FPNITNLCPFGE.[V]	HexNAc(6)Hex(3)dHex(2)	3405.41	48	5.24225e+07	13.1418	7.52782	complex	0	8.20172	8.41555
[R].FPNITNLCPFGE.[V]	HexNAc(6)Hex(3)dHex(3)	3551.47	46	3.82972e+07	11.5506	5.49944	complex	0	5.99176	6.14797
[R].FPNITNLCPFGE.[V]	HexNAc(6)Hex(4)dHex(1)	3421.4	25	2.17437e+06	39.7327	0.312237	complex	0	0.340189	0.349059
[R].FPNITNLCPFGE.[V]	HexNAc(6)Hex(4)dHex(2)	3567.46	13	2.54321e+06	78.4619	0.365203	complex	0	0.397896	0.40827
[R].FPNITNLCPFGE.[V]	HexNAc(6)Hex(5)dHex(1)	3583.45	26	3.0394e+06	10.762	0.436455	complex	0	0.475527	0.487925
[R].FPNITNLCPFGE.[V]	HexNAc(6)Hex(5)dHex(2)	3729.51	32	5.6262e+06	27.4251	0.807918	complex	0	0.880244	0.903193
[R].FPNITNLCPFGE.[V]	HexNAc(6)Hex(6)dHex(1)	3745.51	12	1.05338e+06	42.332	0.151265	complex	0	0.164806	0.169103
[R].FPNITNLCPFGE.[V]	HexNAc(7)Hex(4)dHex(1)	3624.48	18	1.25216e+06	9.03925	0.179809	complex	0	0.195906	0.201013
[R].FPNITNLCPFGE.[V]	HexNAc(7)Hex(4)dHex(2)	3770.54	18	3.14077e+06	40.5058	0.451012	complex	0	0.491387	0.504199
[R].FPNITNLCPFGE.[V]	HexNAc(4)Hex(6)dHex(1)NeuAc(1)	3630.44	11	2.86444e+06	14.1214	0.411331	hybrid	1	0.448153
[R].FPNITNLCPFGE.[V]	HexNAc(4)Hex(6)dHex(2)NeuAc(1)	3776.5	21	2.15887e+06	10.5985	0.310011	hybrid	1	0.337764
[R].FPNITNLCPFGE.[V]	HexNAc(4)Hex(6)dHex(2)	3485.41	29	1.12171e+07	12.2812	1.61077	hybrid	0	1.75497
[R].FPNITNLCPFGE.[V]		1408.66	34	1.53797e+07	7.74961	2.20851	NG	na
[R].FPNITNLCPFGE.[V]	HexNAc(1)	1611.74	11	4.64458e+06	9.12768	0.666958	oligoman	na
[R].FPNITNLCPFGE.[V]	HexNAc(1)dHex(1)	1757.79	23	1.18666e+07	13.3475	1.70404	oligoman	na
[R].FPNITNLCPFGE.[V]	HexNAc(2)Hex(5)	2625.08	21	3.22551e+06	20.1615	0.46318	oligoman	na
[R].FPNITNLCPFGE.[V]	HexNAc(2)Hex(6)P	2867.1	38	2.21024e+07	21.4521	3.17389	oligoman	na
SUM				6.96383e+08		100			6.39164e+08	6.22924e+08

## Sheet: N343_SHO-S
Peptide Sequence	Glycan Composition	Theo. MH+ [Da]	# PSMs (sum of three injections)	Precursor ion Abundances (AU, Average for three injections)	Precursor Abundance CV (%)	Abundance (% of total observed)	Assigned glycan type	# NeuAc per structure	Abd ( % of complex+hybrid)	Abd ( % of complex)
[E].VFNATR.[F]	HexNAc(3)Hex(3)	1802.78	35	1.93827e+07	6.04223	1.13554	complex	0	1.33289	1.34738
[E].VFNATR.[F]	HexNAc(3)Hex(3)dHex(1)	1948.84	67	3.86444e+07	7.98169	2.26399	complex	0	2.65746	2.68634
[E].VFNATR.[F]	HexNAc(3)Hex(3)dHex(1)NeuAc(1)	2239.93	47	1.5658e+06	19.605	0.0917323	complex	1	0.107675	0.108845
[E].VFNATR.[F]	HexNAc(3)Hex(3)NeuAc(1)	2093.88	10	53398	53.2672	0.00312832	complex	1	0.00367202	0.00371193
[E].VFNATR.[F]	HexNAc(3)Hex(4)	1964.83	30	1.29066e+06	10.5595	0.0756136	complex	0	0.0887552	0.0897197
[E].VFNATR.[F]	HexNAc(3)Hex(4)dHex(1)	2110.89	85	2.22183e+07	0.567897	1.30166	complex	0	1.52789	1.54449
[E].VFNATR.[F]	HexNAc(3)Hex(4)dHex(1)NeuAc(1)	2401.99	84	1.69367e+07	18.2765	0.992235	complex	1	1.16468	1.17734
[E].VFNATR.[F]	HexNAc(3)Hex(4)NeuAc(1)	2255.93	40	4.52808e+06	19.6455	0.265277	complex	1	0.311382	0.314766
[E].VFNATR.[F]	HexNAc(4)Hex(3)	2005.86	23	7.747e+06	4.92717	0.453858	complex	0	0.532738	0.538528
[E].VFNATR.[F]	HexNAc(4)Hex(3)dHex(1)	2151.92	83	1.64022e+08	5.00009	9.60926	complex	0	11.2793	11.4019
[E].VFNATR.[F]	HexNAc(4)Hex(4)	2167.91	33	4.12031e+06	4.47027	0.241389	complex	0	0.283341	0.286421
[E].VFNATR.[F]	HexNAc(4)Hex(4)dHex(1)	2313.97	86	64281630	3.06213	3.76594	complex	0	4.42046	4.4685
[E].VFNATR.[F]	HexNAc(4)Hex(4)dHex(1)NeuAc(1)	2605.07	89	2.46124e+07	6.57351	1.44192	complex	1	1.69252	1.71091
[E].VFNATR.[F]	HexNAc(4)Hex(4)NeuAc(1)	2459.01	33	2.67602e+06	22.5471	0.156775	complex	1	0.184022	0.186022
[E].VFNATR.[F]	HexNAc(4)Hex(5)	2329.97	30	1.70212e+07	2.31291	0.997186	complex	0	1.1705	1.18322
[E].VFNATR.[F]	HexNAc(4)Hex(5)dHex(1)	2476.02	108	185671588	5.86194	10.8776	complex	0	12.7681	12.9068
[E].VFNATR.[F]	HexNAc(4)Hex(5)dHex(1)NeuAc(1)	2767.12	181	251262085	14.2575	14.7202	complex	1	17.2785	17.4663
[E].VFNATR.[F]	HexNAc(4)Hex(5)dHex(1)NeuAc(2)	3058.21	107	2.15626e+08	11.0489	12.6325	complex	2	14.828	14.9891
[E].VFNATR.[F]	HexNAc(4)Hex(5)dHex(1)NeuAc(3)	3349.31	7	65167.4	35.6837	0.00381783	complex	3	0.00448137	0.00453007
[E].VFNATR.[F]	HexNAc(4)Hex(5)dHex(2)	2622.08	16	314109	13.7235	0.0184021	complex	0	0.0216004	0.0218351
[E].VFNATR.[F]	HexNAc(4)Hex(5)dHex(2)NeuAc(1)	2913.18	17	305429	13.2571	0.0178936	complex	1	0.0210034	0.0212317
[E].VFNATR.[F]	HexNAc(4)Hex(5)NeuAc(1)	2621.06	66	2.04556e+07	16.5083	1.19839	complex	1	1.40667	1.42196
[E].VFNATR.[F]	HexNAc(4)Hex(5)NeuAc(2)	2912.16	35	1.7294e+07	8.90666	1.01317	complex	2	1.18925	1.20218
[E].VFNATR.[F]	HexNAc(5)Hex(3)dHex(1)	2355	64	1.19768e+08	3.01045	7.01661	complex	0	8.23609	8.3256
[E].VFNATR.[F]	HexNAc(5)Hex(4)dHex(1)	2517.05	53	2.42876e+07	2.8357	1.42289	complex	0	1.67018	1.68833
[E].VFNATR.[F]	HexNAc(5)Hex(4)dHex(1)NeuAc(1)	2808.14	38	1.74762e+07	16.4649	1.02384	complex	1	1.20178	1.21484
[E].VFNATR.[F]	HexNAc(5)Hex(5)dHex(1)	2679.1	54	2.08664e+07	2.93005	1.22246	complex	0	1.43492	1.45052
[E].VFNATR.[F]	HexNAc(5)Hex(5)dHex(1)NeuAc(1)	2970.2	47	1.20657e+07	20.1711	0.706872	complex	1	0.829725	0.838743
[E].VFNATR.[F]	HexNAc(5)Hex(5)dHex(1)NeuAc(2)	3261.29	33	8.81926e+06	10.2308	0.516677	complex	2	0.606474	0.613065
[E].VFNATR.[F]	HexNAc(5)Hex(6)	2695.1	25	1.77571e+06	8.59971	0.10403	complex	0	0.12211	0.123437
[E].VFNATR.[F]	HexNAc(5)Hex(6)dHex(1)	2841.16	85	3.15029e+07	6.13486	1.8456	complex	0	2.16636	2.1899
[E].VFNATR.[F]	HexNAc(5)Hex(6)dHex(1)NeuAc(1)	3132.25	108	2.45308e+07	18.4713	1.43714	complex	1	1.68691	1.70524
[E].VFNATR.[F]	HexNAc(5)Hex(6)dHex(1)NeuAc(2)	3423.35	94	2.03233e+07	16.8176	1.19064	complex	2	1.39757	1.41276
[E].VFNATR.[F]	HexNAc(5)Hex(6)dHex(1)NeuAc(3)	3714.44	25	846211	71.0121	0.0495753	complex	3	0.0581914	0.0588239
[E].VFNATR.[F]	HexNAc(5)Hex(6)NeuAc(1)	2986.19	31	1.61612e+06	24.1676	0.0946805	complex	1	0.111136	0.112344
[E].VFNATR.[F]	HexNAc(5)Hex(6)NeuAc(2)	3277.29	36	1.15225e+06	20.6812	0.0675046	complex	2	0.0792368	0.080098
[E].VFNATR.[F]	HexNAc(6)Hex(3)dHex(1)	2558.08	26	7.96749e+06	4.29994	0.466776	complex	0	0.547901	0.553855
[E].VFNATR.[F]	HexNAc(6)Hex(4)dHex(1)	2720.13	22	101422	38.5688	0.00594179	complex	0	0.00697446	0.00705026
[E].VFNATR.[F]	HexNAc(6)Hex(4)dHex(1)NeuAc(1)	3011.22	13	1.61789e+06	14.7856	0.094784	complex	1	0.111257	0.112466
[E].VFNATR.[F]	HexNAc(6)Hex(5)dHex(1)	2882.18	30	1.13181e+06	9.60449	0.0663069	complex	0	0.077831	0.0786768
[E].VFNATR.[F]	HexNAc(6)Hex(5)dHex(1)NeuAc(1)	3173.28	26	496329	40.65	0.0290774	complex	1	0.0341311	0.034502
[E].VFNATR.[F]	HexNAc(6)Hex(5)dHex(1)NeuAc(2)	3464.37	15	380976	4.553	0.0223195	complex	2	0.0261986	0.0264833
[E].VFNATR.[F]	HexNAc(6)Hex(6)dHex(1)	3044.23	35	3.92219e+06	7.52828	0.229782	complex	0	0.269718	0.272649
[E].VFNATR.[F]	HexNAc(6)Hex(6)dHex(1)NeuAc(1)	3335.33	42	2.7906e+06	19.7138	0.163487	complex	1	0.191901	0.193987
[E].VFNATR.[F]	HexNAc(6)Hex(6)dHex(1)NeuAc(2)	3626.43	31	679396	10.7093	0.0398024	complex	2	0.04672	0.0472278
[E].VFNATR.[F]	HexNAc(6)Hex(7)dHex(1)	3206.29	48	9.58053e+06	11.3723	0.561276	complex	0	0.658825	0.665985
[E].VFNATR.[F]	HexNAc(6)Hex(7)dHex(1)NeuAc(1)	3497.38	75	1.38671e+07	16.3093	0.812405	complex	1	0.953599	0.963963
[E].VFNATR.[F]	HexNAc(6)Hex(7)dHex(1)NeuAc(2)	3788.48	95	1.22874e+07	5.12664	0.71986	complex	2	0.844971	0.854154
[E].VFNATR.[F]	HexNAc(6)Hex(7)dHex(1)NeuAc(3)	4079.57	46	3.6546e+06	9.23857	0.214105	complex	3	0.251316	0.254047
[E].VFNATR.[F]	HexNAc(7)Hex(8)dHex(1)	3571.42	19	3.26972e+06	27.0005	0.191557	complex	0	0.224849	0.227292
[E].VFNATR.[F]	HexNAc(7)Hex(8)dHex(1)NeuAc(1)	3862.52	46	6.92788e+06	4.40561	0.40587	complex	1	0.47641	0.481587
[E].VFNATR.[F]	HexNAc(7)Hex(8)dHex(1)NeuAc(2)	4153.61	71	1.50727e+06	16.5642	0.0883034	complex	2	0.10365	0.104777
[E].VFNATR.[F]	HexNAc(7)Hex(8)dHex(1)NeuAc(3)	4444.71	59	1.66407e+06	3.55059	0.0974899	complex	3	0.114433	0.115677
[E].VFNATR.[F]	HexNAc(8)Hex(9)dHex(1)	3936.55	10	317343	27.2005	0.0185915	complex	0	0.0218227	0.0220599
[E].VFNATR.[F]	HexNAc(8)Hex(9)dHex(1)NeuAc(2)	4518.74	29	1.06688e+06	32.1905	0.0625032	complex	2	0.0733662	0.0741635
[E].VFNATR.[F]	HexNAc(8)Hex(9)dHex(1)NeuAc(3)	4809.84	25	194877	68.5391	0.0114169	complex	3	0.0134011	0.0135468
[E].VFNATR.[F]	HexNAc(3)Hex(5)	2126.89	22	4.0035e+06	5.25798	0.234545	hybrid	0	0.275308
[E].VFNATR.[F]	HexNAc(3)Hex(5)dHex(1)	2272.94	18	3.86974e+06	9.83475	0.226709	hybrid	0	0.266111
[E].VFNATR.[F]	HexNAc(3)Hex(5)dHex(1)NeuAc(1)	2564.04	25	4.23383e+06	22.7058	0.248039	hybrid	1	0.291148
[E].VFNATR.[F]	HexNAc(3)Hex(5)NeuAc(1)	2417.98	25	3.52667e+06	19.681	0.20661	hybrid	1	0.242518
[E].VFNATR.[F]	HexNAc(2)Hex(5)	1923.81	67	2.13846e+08	3.60815	12.5282	highman	na
[E].VFNATR.[F]	HexNAc(2)Hex(6)	2085.86	16	1.20268e+07	4.39523	0.704588	highman	na
[E].VFNATR.[F]	HexNAc(2)Hex(6)P	2165.83	45	2.68628e+07	15.3676	1.57376	highman	na
SUM				1.70692e+09		100			1.45419e+09	1.43855e+09

## Sheet: N343_HEK293F
Peptide Sequence	Glycan Composition	Theo. MH+ [Da]	# PSMs (sum of three injections)	Precursor ion Abundances (AU, Average for three injections)	Precursor Abundance CV (%)	Abundance (% of total observed)	Assigned glycan type	# NeuAc per structure	Abd ( % of complex+hybrid)	Abd ( % of complex)
[E].VFNATR.[F]	HexNAc(3)Hex(3)	1802.78	13	1.048e+07	11.0026	0.556588	complex	0	0.59109	0.592905
[E].VFNATR.[F]	HexNAc(3)Hex(3)dHex(1)	1948.84	63	3.29963e+07	11.5936	1.75242	complex	0	1.86105	1.86677
[E].VFNATR.[F]	HexNAc(3)Hex(3)dHex(1)NeuAc(1)	2239.93	33	216806	22.4836	0.0115145	complex	1	0.0122282	0.0122658
[E].VFNATR.[F]	HexNAc(3)Hex(4)	1964.83	15	1.44069e+06	11.6501	0.0765149	complex	0	0.0812579	0.0815074
[E].VFNATR.[F]	HexNAc(3)Hex(4)dHex(1)	2110.89	61	6.39378e+06	13.0728	0.339572	complex	0	0.360621	0.361729
[E].VFNATR.[F]	HexNAc(3)Hex(4)dHex(1)NeuAc(1)	2401.99	72	2.26295e+06	8.17716	0.120185	complex	1	0.127635	0.128027
[E].VFNATR.[F]	HexNAc(3)Hex(4)dHex(2)	2256.95	54	8.20586e+06	2.29861	0.435811	complex	0	0.462826	0.464247
[E].VFNATR.[F]	HexNAc(3)Hex(4)dHex(2)NeuAc(1)	2548.04	9	261096	15.7924	0.0138668	complex	1	0.0147263	0.0147716
[E].VFNATR.[F]	HexNAc(3)Hex(4)NeuAc(1)	2255.93	23	459672	13.2496	0.024413	complex	1	0.0259264	0.026006
[E].VFNATR.[F]	HexNAc(4)Hex(3)	2005.86	13	1.05561e+06	20.5893	0.0560633	complex	0	0.0595386	0.0597213
[E].VFNATR.[F]	HexNAc(4)Hex(3)dHex(1)	2151.92	112	2.79614e+08	13.2644	14.8502	complex	0	15.7708	15.8192
[E].VFNATR.[F]	HexNAc(4)Hex(3)dHex(1)NeuAc(1)	2443.01	16	369929	8.50409	0.0196468	complex	1	0.0208647	0.0209287
[E].VFNATR.[F]	HexNAc(4)Hex(3)dHex(2)	2297.98	59	1.74648e+07	7.76275	0.92755	complex	0	0.985047	0.988071
[E].VFNATR.[F]	HexNAc(4)Hex(4)	2167.91	15	595709	22.5391	0.0316379	complex	0	0.0335991	0.0337023
[E].VFNATR.[F]	HexNAc(4)Hex(4)dHex(1)	2313.97	92	8.91127e+07	10.5252	4.73275	complex	0	5.02613	5.04156
[E].VFNATR.[F]	HexNAc(4)Hex(4)dHex(1)NeuAc(1)	2605.07	93	3.29278e+07	5.52316	1.74879	complex	1	1.85719	1.86289
[E].VFNATR.[F]	HexNAc(4)Hex(4)dHex(2)	2460.03	66	5.48144e+07	7.93516	2.91118	complex	0	3.09164	3.10113
[E].VFNATR.[F]	HexNAc(4)Hex(4)dHex(2)NeuAc(1)	2751.12	26	756975	8.28673	0.0402027	complex	1	0.0426948	0.0428259
[E].VFNATR.[F]	HexNAc(4)Hex(4)NeuAc(1)	2459.01	6	99410.9	35.7828	0.00527969	complex	1	0.00560696	0.00562418
[E].VFNATR.[F]	HexNAc(4)Hex(5)	2329.97	10	490144	13.2291	0.0260314	complex	0	0.0276451	0.02773
[E].VFNATR.[F]	HexNAc(4)Hex(5)dHex(1)	2476.02	83	80273084	9.48233	4.26328	complex	0	4.52756	4.54146
[E].VFNATR.[F]	HexNAc(4)Hex(5)dHex(1)NeuAc(1)	2767.12	113	1.62042e+07	16.9018	0.860601	complex	1	0.913948	0.916754
[E].VFNATR.[F]	HexNAc(4)Hex(5)dHex(1)NeuAc(2)	3058.21	96	2.94562e+07	16.7855	1.56441	complex	2	1.66139	1.66649
[E].VFNATR.[F]	HexNAc(4)Hex(5)dHex(2)	2622.08	68	6.19333e+07	6.91906	3.28926	complex	0	3.49316	3.50388
[E].VFNATR.[F]	HexNAc(4)Hex(5)dHex(2)NeuAc(1)	2913.18	91	1.81181e+07	4.01479	0.962245	complex	1	1.02189	1.02503
[E].VFNATR.[F]	HexNAc(4)Hex(5)dHex(2)NeuAc(2)	3204.27	22	986385	21.5445	0.0523867	complex	2	0.055634	0.0558048
[E].VFNATR.[F]	HexNAc(4)Hex(5)dHex(3)	2768.14	57	3.15075e+07	10.7575	1.67335	complex	0	1.77708	1.78254
[E].VFNATR.[F]	HexNAc(4)Hex(5)dHex(3)NeuAc(1)	3059.23	41	5.56052e+06	7.26237	0.295318	complex	1	0.313624	0.314587
[E].VFNATR.[F]	HexNAc(5)Hex(3)dHex(1)	2355	103	2.35002e+08	18.4532	12.4809	complex	0	13.2545	13.2952
[E].VFNATR.[F]	HexNAc(5)Hex(3)dHex(1)NeuAc(1)	2646.09	26	6.22853e+06	6.85194	0.330795	complex	1	0.351301	0.352379
[E].VFNATR.[F]	HexNAc(5)Hex(4)dHex(1)	2517.05	84	1.18982e+08	14.8039	6.31911	complex	0	6.71082	6.73142
[E].VFNATR.[F]	HexNAc(5)Hex(4)dHex(1)NeuAc(1)	2808.14	125	2.36284e+07	21.6298	1.2549	complex	1	1.33268	1.33678
[E].VFNATR.[F]	HexNAc(5)Hex(4)dHex(1)NeuAc(2)	3099.24	47	7.46347e+06	23.1542	0.396383	complex	2	0.420954	0.422246
[E].VFNATR.[F]	HexNAc(5)Hex(4)dHex(2)	2663.11	94	1.08265e+08	7.67526	5.74995	complex	0	6.10638	6.12513
[E].VFNATR.[F]	HexNAc(5)Hex(4)dHex(2)NeuAc(1)	2954.2	87	4.67712e+07	4.266	2.48401	complex	1	2.63799	2.64609
[E].VFNATR.[F]	HexNAc(5)Hex(5)dHex(1)	2679.1	72	2.16063e+07	13.9062	1.1475	complex	0	1.21864	1.22238
[E].VFNATR.[F]	HexNAc(5)Hex(5)dHex(1)NeuAc(1)	2970.2	73	7.54018e+06	15.7964	0.400457	complex	1	0.425281	0.426586
[E].VFNATR.[F]	HexNAc(5)Hex(5)dHex(1)NeuAc(2)	3261.29	39	1.38185e+06	23.5396	0.0733895	complex	2	0.0779388	0.0781781
[E].VFNATR.[F]	HexNAc(5)Hex(5)dHex(2)	2825.16	59	1.48967e+07	14.4616	0.791158	complex	0	0.840201	0.842781
[E].VFNATR.[F]	HexNAc(5)Hex(5)dHex(2)NeuAc(1)	3116.26	55	1.40207e+06	16.0873	0.0744635	complex	1	0.0790794	0.0793222
[E].VFNATR.[F]	HexNAc(5)Hex(6)dHex(1)	2841.16	29	1.24195e+07	6.68049	0.659599	complex	0	0.700486	0.702637
[E].VFNATR.[F]	HexNAc(5)Hex(6)dHex(1)NeuAc(1)	3132.25	55	5.72624e+06	8.17873	0.304119	complex	1	0.322971	0.323963
[E].VFNATR.[F]	HexNAc(5)Hex(6)dHex(1)NeuAc(2)	3423.35	56	1.89835e+06	21.0399	0.100821	complex	2	0.10707	0.107399
[E].VFNATR.[F]	HexNAc(5)Hex(6)dHex(2)	2987.21	35	4.71327e+06	11.5423	0.250321	complex	0	0.265838	0.266654
[E].VFNATR.[F]	HexNAc(5)Hex(6)dHex(2)NeuAc(1)	3278.31	45	3.1091e+06	7.36148	0.165123	complex	1	0.175359	0.175898
[E].VFNATR.[F]	HexNAc(5)Hex(6)dHex(2)NeuAc(2)	3569.4	41	906950	25.3868	0.0481679	complex	2	0.0511537	0.0513108
[E].VFNATR.[F]	HexNAc(6)Hex(3)dHex(1)	2558.08	64	2.18289e+07	18.0008	1.15933	complex	0	1.23119	1.23497
[E].VFNATR.[F]	HexNAc(6)Hex(3)dHex(1)NeuAc(1)	2849.17	57	8.12271e+06	7.29377	0.431395	complex	1	0.458136	0.459543
[E].VFNATR.[F]	HexNAc(6)Hex(3)dHex(1)NeuAc(2)	3140.27	19	269553	33.6537	0.0143159	complex	2	0.0152033	0.01525
[E].VFNATR.[F]	HexNAc(6)Hex(3)dHex(2)	2704.13	54	6.39104e+07	16.0702	3.39426	complex	0	3.60467	3.61574
[E].VFNATR.[F]	HexNAc(6)Hex(3)dHex(2)NeuAc(1)	2995.23	34	1.16463e+07	6.18553	0.618532	complex	1	0.656874	0.658891
[E].VFNATR.[F]	HexNAc(6)Hex(3)dHex(3)	2850.19	36	9.68718e+07	4.29812	5.14484	complex	0	5.46376	5.48053
[E].VFNATR.[F]	HexNAc(6)Hex(4)dHex(1)	2720.13	50	1.74392e+07	8.96997	0.926191	complex	0	0.983604	0.986624
[E].VFNATR.[F]	HexNAc(6)Hex(4)dHex(1)NeuAc(1)	3011.22	50	5.36003e+06	2.99918	0.28467	complex	1	0.302316	0.303244
[E].VFNATR.[F]	HexNAc(6)Hex(4)dHex(2)	2866.19	38	6.96799e+06	4.67486	0.370068	complex	0	0.393008	0.394215
[E].VFNATR.[F]	HexNAc(6)Hex(4)dHex(2)NeuAc(1)	3157.28	17	744816	14.0353	0.039557	complex	1	0.0420091	0.042138
[E].VFNATR.[F]	HexNAc(6)Hex(5)dHex(1)	2882.18	39	110096468	8.46939	5.84719	complex	0	6.20965	6.22872
[E].VFNATR.[F]	HexNAc(6)Hex(5)dHex(1)NeuAc(1)	3173.28	55	4.58848e+06	3.85773	0.243693	complex	1	0.258799	0.259594
[E].VFNATR.[F]	HexNAc(6)Hex(5)dHex(1)NeuAc(2)	3464.37	42	753676	30.118	0.0400275	complex	2	0.0425088	0.0426393
[E].VFNATR.[F]	HexNAc(6)Hex(5)dHex(2)	3028.24	43	2.83458e+06	3.36814	0.150544	complex	0	0.159876	0.160367
[E].VFNATR.[F]	HexNAc(6)Hex(5)dHex(2)NeuAc(1)	3319.34	37	1.44861e+06	12.2667	0.0769355	complex	1	0.0817046	0.0819554
[E].VFNATR.[F]	HexNAc(6)Hex(5)dHex(2)NeuAc(2)	3610.43	14	395266	32.1842	0.0209925	complex	2	0.0222938	0.0223622
[E].VFNATR.[F]	HexNAc(6)Hex(6)dHex(1)	3044.23	11	965238	15.8506	0.0512636	complex	0	0.0544413	0.0546084
[E].VFNATR.[F]	HexNAc(6)Hex(7)dHex(1)	3206.29	6	268281	5.32517	0.0142484	complex	0	0.0151316	0.015178
[E].VFNATR.[F]	HexNAc(6)Hex(7)dHex(1)NeuAc(1)	3497.38	6	86828	27.814	0.00461141	complex	1	0.00489727	0.0049123
[E].VFNATR.[F]	HexNAc(6)Hex(7)dHex(1)NeuAc(2)	3788.48	10	42505.3	24.0409	0.00225745	complex	2	0.00239738	0.00240474
[E].VFNATR.[F]	HexNAc(7)Hex(4)dHex(1)	2923.21	12	3.54473e+06	8.32711	0.18826	complex	0	0.19993	0.200543
[E].VFNATR.[F]	HexNAc(7)Hex(4)dHex(1)NeuAc(1)	3214.3	24	672706	11.1104	0.0357272	complex	1	0.0379419	0.0380584
[E].VFNATR.[F]	HexNAc(7)Hex(4)dHex(1)NeuAc(2)	3505.4	4	95007.1	35.4546	0.0050458	complex	2	0.00535858	0.00537503
[E].VFNATR.[F]	HexNAc(7)Hex(4)dHex(2)	3069.27	18	1.92666e+06	18.6762	0.102324	complex	0	0.108667	0.109001
[E].VFNATR.[F]	HexNAc(7)Hex(4)dHex(2)NeuAc(1)	3360.36	13	682920	9.36782	0.0362697	complex	1	0.038518	0.0386362
[E].VFNATR.[F]	HexNAc(3)Hex(5)	2126.89	11	795456	13.8785	0.0422464	hybrid	0	0.0448652
[E].VFNATR.[F]	HexNAc(3)Hex(5)dHex(1)	2272.94	24	2.23772e+06	8.34462	0.118845	hybrid	0	0.126212
[E].VFNATR.[F]	HexNAc(3)Hex(5)dHex(1)NeuAc(1)	2564.04	25	791980	7.5811	0.0420619	hybrid	1	0.0446692
[E].VFNATR.[F]	HexNAc(3)Hex(5)NeuAc(1)	2417.98	20	199078	11.7346	0.010573	hybrid	1	0.0112284
[E].VFNATR.[F]	HexNAc(4)Hex(6)dHex(1)	2638.08	14	839324	8.82991	0.0445763	hybrid	0	0.0473395
[E].VFNATR.[F]	HexNAc(4)Hex(6)dHex(1)NeuAc(1)	2929.17	17	229758	11.9405	0.0122024	hybrid	1	0.0129588
[E].VFNATR.[F]	HexNAc(4)Hex(6)dHex(1)NeuAc(2)	3220.27	11	169523	43.9469	0.0090033	hybrid	2	0.0095614
[E].VFNATR.[F]	HexNAc(4)Hex(6)dHex(2)NeuAc(1)	3075.23	23	164041	4.88135	0.00871215	hybrid	1	0.0092522
[E].VFNATR.[F]	HexNAc(2)Hex(5)	1923.81	32	103445048	8.22297	5.49394	oligoman	na
[E].VFNATR.[F]	HexNAc(2)Hex(6)	2085.86	16	1.83441e+06	4.70656	0.0974253	oligoman	na
[E].VFNATR.[F]	HexNAc(2)Hex(6)P	2165.83	19	4.62513e+06	6.61656	0.245639	oligoman	na
SUM				1.88289e+09		100			1.77299e+09	1.76756e+09
